# Supplementary material for: Tailor-Made Zinc-Finger Transcription Factors Activate FLO11 Gene Expression with Phenotypic Consequences in the Yeast Saccharomyces cerevisiae
Source: PLoS One. 2007 Aug 15;2(8):e746. doi: 10.1371/journal.pone.0000746 (PMC1939876; doi:10.1371/journal.pone.0000746)
Supplement: Table S1 — (0.02 MB XLS) [file pone.0000746.s001.xls]

## Sheet: Sheet1
																				vs pCont.	0 vs pCont.	16 vs 64
													Ave DEF	Ave GHI	Ave JKL	Averge A_L	STDEV	X/pCont.		ttest type2	ttest type2	ttest type2
		Low Glu-pCon.0	0.3708	0.3718	0.373	0.3884	0.3866	0.3837	0.3655	0.3685	0.3677		0.371867	0.386233	0.367233	0.375111	0.00990681
		Low Glu-pCon.	0.4023	0.3999	0.4012	0.4098	0.4077	0.4107	0.3895	0.3916	0.3904		0.401133	0.4094	0.3905	0.400344	0.00947466			9.98043e-05	0.033271
		pCon.0	0.2405	0.2403	0.2425	0.2611	0.2636	0.2675	0.2238	0.2229	0.2269		0.2411	0.264067	0.224533	0.243233	0.0198528
		pCon.	0.2758	0.2734	0.2767	0.2889	0.2845	0.2895	0.2685	0.2687	0.2666		0.2753	0.287633	0.267933	0.276956	0.0099538	1			0.0581847
		VP16-F1	0.2876	0.2885	0.2898	0.2965	0.2998	0.2977	0.2765	0.2786	0.2763		0.288633	0.298	0.277133	0.287922	0.0104515	1.03959		0.258504
		VP64-F1	0.2889	0.2898	0.2901	0.3012	0.3021	0.3015	0.2845	0.2833	0.2864		0.2911	0.305867	0.284733	0.2939	0.0108413	1.06118		0.116902		0.529524
		VP16-F2	0.5335	0.5389	0.5366	0.5429	0.5387	0.5405	0.5087	0.5116	0.5108		0.536333	0.5407	0.510367	0.529133	0.0163984	1.89504		2.20384e-05
		VP64-F2	0.5527	0.5509	0.5512	0.5602	0.5613	0.5616	0.5458	0.5426	0.5407		0.5516	0.561033	0.543033	0.551889	0.00900348	1.9927		3.7664e-06		0.102856
		VP16-F2-F1	0.3019	0.3023	0.3016	0.3115	0.3105	0.31	0.3055	0.3085	0.3068		0.311933	0.320667	0.308433	0.313678	0.00630047	1.13259		0.00569496
		VP64-F2-F1	0.3069	0.3088	0.3075	0.3115	0.3109	0.3128	0.3028	0.3007	0.3015		0.327733	0.331733	0.311667	0.323711	0.0106208	1.16882		0.00511164		0.2321
		0.3708	0.3718	0.373	0.3884	0.3866	0.3837	0.3655	0.3685	0.3677
		0.4023	0.3999	0.4012	0.4098	0.4077	0.4107	0.3895	0.3916	0.3904
		0.2405	0.2403	0.2425	0.2611	0.2636	0.2675	0.2238	0.2229	0.2269
		0.2758	0.2734	0.2767	0.2889	0.2845	0.2895	0.2685	0.2687	0.2666
		0.2876	0.2885	0.2898	0.2965	0.2998	0.2977	0.2765	0.2786	0.2763
		0.2901	0.2922	0.291	0.3053	0.3038	0.3085	0.2845	0.2833	0.2864
		0.5335	0.5389	0.5366	0.5429	0.5387	0.5405	0.5087	0.5116	0.5108
		0.5527	0.5509	0.5512	0.5602	0.5613	0.5616	0.5458	0.5426	0.5407
		0.3119	0.3123	0.3116	0.3215	0.3205	0.32	0.31	0.3085	0.3068
		0.3269	0.3288	0.3275	0.3315	0.3309	0.3328	0.3128	0.3107	0.3115
