# Supplementary material for: Tailor-Made Zinc-Finger Transcription Factors Activate FLO11 Gene Expression with Phenotypic Consequences in the Yeast Saccharomyces cerevisiae
Source: PLoS One. 2007 Aug 15;2(8):e746. doi: 10.1371/journal.pone.0000746 (PMC1939876; doi:10.1371/journal.pone.0000746)
Supplement: Table S2 — (0.02 MB XLS) [file pone.0000746.s002.xls]

## Sheet: Sheet1
	Low Glu-pCon.0	0.3708	0.3718	0.373	0.3884	0.3866	0.3837	0.3655	0.3685	0.3677
	Low Glu-pCon.	0.4023	0.3999	0.4012	0.4098	0.4077	0.4107	0.3895	0.3916	0.3904
	pCon.0	0.2405	0.2403	0.2425	0.2611	0.2636	0.2675	0.2238	0.2229	0.2269
base	pCon.	0.2758	0.2734	0.2767	0.2889	0.2845	0.2895	0.2685	0.2687	0.2666
	VP16-F1	0.2876	0.2885	0.2898	0.2965	0.2998	0.2977	0.2765	0.2786	0.2763
	VP64-F1	0.2889	0.2898	0.2901	0.3012	0.3021	0.3015	0.2845	0.2833	0.2864
	VP16-F2	0.5335	0.5389	0.5366	0.5429	0.5387	0.5405	0.5087	0.5116	0.5108
	VP64-F2	0.5527	0.5509	0.5512	0.5602	0.5613	0.5616	0.5458	0.5426	0.5407
	VP16-F2-F1	0.3019	0.3023	0.3016	0.3115	0.3105	0.31	0.3055	0.3085	0.3068
	VP64-F2-F1	0.3069	0.3088	0.3075	0.3115	0.3109	0.3128	0.3028	0.3007	0.3015

## Sheet: Sheet2
block	Low Glu-pCon.0	Low Glu-pCon.	pCon.0	pCon.	VP16-F1	VP64-F1	VP16-F2	VP64-F2	VP16-F2-F1	VP64-F2-F1
1	0.3708	0.4023	0.2405	0.2758	0.2876	0.2889	0.5335	0.5527	0.3019	0.3069
1	0.3718	0.3999	0.2403	0.2734	0.2885	0.2898	0.5389	0.5509	0.3023	0.3088
1	0.373	0.4012	0.2425	0.2767	0.2898	0.2901	0.5366	0.5512	0.3016	0.3075
2	0.3884	0.4098	0.2611	0.2889	0.2965	0.3012	0.5429	0.5602	0.3115	0.3115
2	0.3866	0.4077	0.2636	0.2845	0.2998	0.3021	0.5387	0.5613	0.3105	0.3109
2	0.3837	0.4107	0.2675	0.2895	0.2977	0.3015	0.5405	0.5616	0.31	0.3128
3	0.3655	0.3895	0.2238	0.2685	0.2765	0.2845	0.5087	0.5458	0.3055	0.3028
3	0.3685	0.3916	0.2229	0.2687	0.2786	0.2833	0.5116	0.5426	0.3085	0.3007
3	0.3677	0.3904	0.2269	0.2666	0.2763	0.2864	0.5108	0.5407	0.3068	0.3015

## Sheet: take average
id	Low Glu-pCon.0	Low Glu-pCon.	pCon.0	pCon.	VP16-F1	VP64-F1	VP16-F2	VP64-F2	VP16-F2-F1	VP64-F2-F1
1	0.371867	0.401133	0.2411	0.2753	0.288633	0.2896	0.536333	0.5516	0.301933	0.307733
2	0.386233	0.4094	0.264067	0.287633	0.298	0.3016	0.5407	0.561033	0.310667	0.311733
3	0.367233	0.3905	0.224533	0.267933	0.277133	0.284733	0.510367	0.543033	0.306933	0.301667
			P value < 0.05 display as 0.05
	non-paramteric test
	Mann-Whitney test
		Low Glu-pCon.0	Low Glu-pCon.	pCon.0	pCon.	VP16-F1	VP64-F1	VP16-F2	VP64-F2	VP16-F2-F1	VP64-F2-F1
	Low Glu-pCon.0
	Low Glu-pCon.	0.05
	pCon.0
	pCon.					0.1	0.1	0.05	0.05	0.05	0.05
	VP16-F1						0.7
	VP64-F1
	VP16-F2								0.1
	VP64-F2
	VP16-F2-F1										1
	VP64-F2-F1
